# Supplementary material for: An Antisense Oligonucleotide against a Splicing Enhancer Sequence within Exon 1 of the MSTN Gene Inhibits Pre-mRNA Maturation to Act as a Novel Myostatin Inhibitor
Source: Int J Mol Sci. 2022 Apr 30;23(9):5016. doi: 10.3390/ijms23095016 (PMC9101285; doi:10.3390/ijms23095016)
Supplement: Supplementary file 1 [file ijms-23-05016-s001.zip]

Archive with 1 entries (1 files):
- ijms-1648396 - supplementary.pdf
